# Supplementary material for: Identification and Quantification of Necroptosis Landscape on Therapy and Prognosis in Kidney Renal Clear Cell Carcinoma
Source: Front Genet. 2022 Feb 14;13:832046. doi: 10.3389/fgene.2022.832046 (PMC8882778; doi:10.3389/fgene.2022.832046)
Supplement: Supplementary file 2 [file Table2.XLS]

x
PLK1
KLF9
APP
TNFRSF21
CXCL8
MYCN
TLR3
TNFRSF1A
MPG
TRIM11
BNIP3
TLR4
TRAF2
HSP90AA1
STUB1
FLT3
